# Supplementary material for: Technology-aided assessments of sensorimotor function: current use, barriers and future directions in the view of different stakeholders
Source: J Neuroeng Rehabil. 2019 Apr 29;16:53. doi: 10.1186/s12984-019-0519-7 (PMC6489331; doi:10.1186/s12984-019-0519-7)
Supplement: Supplementary file 1 — Responses. (XLSX 49 kb) [file 12984_2019_519_MOESM1_ESM.xlsx]

## Sheet: Responses
Timestamp	What is your gender?	What country do you live/work in?	Do you currently receive therapy due to a neuromuscular disorder?	How many years of professional experience do you have in the field of rehabilitation?*	What kind of exposure have you had with technology-aided assessments?	What is your profession?	What kind of unit do you work in?	How often are these technologies used in your work (not restricted to assessments)? [Motion sensors (e.g., IMUs, activity trackers, electrogoniometers, cameras)]	How often are these technologies used in your work (not restricted to assessments)? [Devices to measure muscle activity (e.g., EMG)]	How often are these technologies used in your work (not restricted to assessments)? [Devices to measure brain activity (e.g., EEG, MRI scanners)]	How often are these technologies used in your work (not restricted to assessments)? [Virtual reality / gaming environments (e.g., Nintendo Wii)]	How often are these technologies used in your work (not restricted to assessments)? [Robotic devices (i.e., with motors)]	How often are these technologies used in your work (not restricted to assessments)? [Non-robotic devices with sensors (e.g., ergometers)]	How often are these technologies used in your work (not restricted to assessments)? [Force/presure sensors (e.g., dynamometers, force plates, pressure insoles)]	How do you assess the sensorimotor ability of your patients? [Visual inspection / observation]	How do you assess the sensorimotor ability of your patients? [Physical manipulation]	How do you assess the sensorimotor ability of your patients? [Verbal communication]	How do you assess the sensorimotor ability of your patients? [Low-tech measurement tools (e.g., goniometer)]	How do you assess the sensorimotor ability of your patients? [Standard clinical assessments (scales or questionnaires)]	How do you assess the sensorimotor ability of your patients? [Non-standardized tasks or questionnaires]	How do you assess the sensorimotor ability of your patients? [Using technology]	How often do you (or your personnel) perform standard clinical assessments on a given patient during routine clinical practice?	How often do you (or your personnel) use any kind of technology to perform assessments on a given patient during routine clinical practice?	In your work, what kind of interactions have you had with technology developers? [Direct interaction for clinical validation of technology-aided assessments]	In your work, what kind of interactions have you had with technology developers? [Direct interaction for technology development]	How often are these technologies used in your work environment? [Motion sensors (e.g., IMUs, activity trackers, electrogoniometers, cameras)]	How often are these technologies used in your work environment? [Devices to measure muscle activity (e.g., EMG)]	How often are these technologies used in your work environment? [Devices to measure brain activity (e.g., EEG, MRI scanners)]	How often are these technologies used in your work environment? [Virtual reality / gaming environments (e.g., Nintendo Wii)]	How often are these technologies used in your work environment? [Robotic devices (i.e., with motors)]	How often are these technologies used in your work environment? [Non-robotic devices with sensors (e.g., ergometers)]	How often are these technologies used in your work environment? [Force/presure sensors (e.g., dynamometers, force plates, pressure insoles)]	In your work, what kind of interactions have you had with patients? [Observed during therapy sessions]	In your work, what kind of interactions have you had with patients? [Direct interaction through clinical studies]	In your work, what kind of interactions have you had with patients? [Direct interaction for technology development]	In your work, what kind of interactions have you had with therapists? [Observed during therapy sessions]	In your work, what kind of interactions have you had with therapists? [Direct interaction through clinical studies]	In your work, what kind of interactions have you had with therapists? [Direct interaction for technology development]	How often do you think therapists perform standard clinical assessments on a given patient during routine clinical practice?	In what kind of unit are you being treated?	How often do you do clinical assessments during your therapy sessions?	How often do your therapists use technological tools to assess you during therapy sessions?	Do you see any value in having your abilities assessed by a professional?	Are you made aware of the scores from your clinical assessments?	Do you use any technological tool on your own to assess your progress?	Please specify what kind of technologies you use	In your work, what kind of interactions have you had with patients? [Observed during therapy sessions]	In your work, what kind of interactions have you had with patients? [Direct interaction through neuroscience studies on sensorimotor control]	In your work, what kind of interactions have you had with patients? [Direct interaction through clinical studies on therapeutic interventions]
2017-06-21 22:28:06	Male	Israel	No	> 10 Years	I have developed technology, I have observed technology being used, research	Academic
2017-06-19 15:40:58	Female	Switzerland	No	> 10 Years	I have developed technology, I have used technology, I have observed technology being used	Clinical scientist (research-focused)
2017-06-12 16:19:50	Male	Spain	No	> 10 Years	I have developed technology, I have used technology, I have observed technology being used	Engineer (academic or non-profit institution research)																				At least once a week	At least once a week	At least once a month	Very rarely / only in select cases	At least once a week	Very rarely / only in select cases	At least once a month	5-10 patients	5-10 patients	5-10 patients	5-10 therapists	5-10 therapists	>10 therapists	Only during entry and/or discharge
2017-06-12 17:01:09	Male	United States of America	No	1 to 5 Years	I have developed technology	Engineer (academic or non-profit institution research)																				Everyday	Very rarely / only in select cases	Very rarely / only in select cases	Everyday	Everyday	At least once a week	At least once a month	Never	5-10 patients	Never	1-5 therapists	1-5 therapists	1-5 therapists	At least one a month
2017-06-12 18:02:07	Male	Spain	No	6 to 10 Years	I have developed technology, I have used technology, I have observed technology being used	Engineer (academic or non-profit institution research)																				At least once a week	At least once a week	At least once a month	At least once a month	At least once a month	At least once a month	At least once a week	>10 patients	>10 patients	>10 patients	>10 therapists	5-10 therapists	1-5 therapists	At least one a month
2017-06-12 18:04:29	Male	Switzerland	No	1 to 5 Years	I have developed technology	Engineer (academic or non-profit institution research)																				At least once a week	At least once a week	Never	Never	Never	Never	At least once a month	>10 patients	>10 patients	>10 patients	1-5 therapists	1-5 therapists	1-5 therapists	Very rarely / only in select cases
2017-06-12 19:39:56	Male	Switzerland	No	< 1 Year	I have developed technology, I have observed technology being used	Engineer (academic or non-profit institution research)																				At least once a week	At least once a week	At least once a week	Very rarely / only in select cases	Everyday	Very rarely / only in select cases	At least once a week	Never	1-5 patients	Never	1-5 therapists	1-5 therapists	1-5 therapists	Only during entry and/or discharge
2017-06-12 21:20:44	Male	Canada	No	1 to 5 Years	I have developed technology, I have observed technology being used	Engineer (academic or non-profit institution research)																				At least once a week	At least once a week	Never	At least once a week	At least once a week	At least once a month	At least once a week	>10 patients	>10 patients	>10 patients	1-5 therapists	5-10 therapists	5-10 therapists	Only during entry and/or discharge
2017-06-12 22:42:37	Male	New Zealand	No	6 to 10 Years	I have developed technology, I have observed technology being used	Engineer (academic or non-profit institution research)																				At least once a week	At least once a month	At least once a month	At least once a month	Everyday	Very rarely / only in select cases	Everyday	1-5 patients	1-5 patients	>10 patients	5-10 therapists	5-10 therapists	5-10 therapists	Very rarely / only in select cases
2017-06-13 00:21:19	Male	Switzerland	No	1 to 5 Years	I have observed technology being used	Engineer (academic or non-profit institution research)																				At least once a week	Never	Never	Never	At least once a week	Never	Never	1-5 patients	Never	1-5 patients	1-5 therapists	Never	1-5 therapists	Only during entry and/or discharge
2017-06-13 10:07:50	Male	United Kingdom	No	1 to 5 Years	I have developed technology	Engineer (academic or non-profit institution research)																				Very rarely / only in select cases	Never	Very rarely / only in select cases	Never	Never	Never	Never	Never	>10 patients	>10 patients	Never	5-10 therapists	5-10 therapists	Only during entry and/or discharge
2017-06-13 10:57:29	Female	Switzerland	No	1 to 5 Years	I have developed technology, I have used technology, I have observed technology being used	Engineer (academic or non-profit institution research)																				Very rarely / only in select cases	At least once a week	At least once a week	Very rarely / only in select cases	At least once a week	At least once a month	At least once a month	5-10 patients	>10 patients	>10 patients	5-10 therapists	5-10 therapists	5-10 therapists	Only during entry and/or discharge
2017-06-13 10:57:54	Male	Spain	No	> 10 Years	I have developed technology, I have observed technology being used	Engineer (academic or non-profit institution research)																				At least once a month	Very rarely / only in select cases	At least once a month	At least once a month	At least once a week	Never	Very rarely / only in select cases	1-5 patients	1-5 patients	1-5 patients	1-5 therapists	1-5 therapists	5-10 therapists	At least one a month
2017-06-13 11:46:40	Female	Switzerland	No	1 to 5 Years	I have developed technology, I have used technology	Engineer (academic or non-profit institution research)																				Everyday	At least once a week	Everyday	Everyday	Everyday	Very rarely / only in select cases	Everyday	Never	>10 patients	>10 patients	1-5 therapists	>10 therapists	>10 therapists	Very rarely / only in select cases
2017-06-13 12:41:45	Female	Switzerland	No	1 to 5 Years	I have observed technology being used	Engineer (academic or non-profit institution research)																				At least once a week	At least once a week	Very rarely / only in select cases	At least once a week	Everyday	Very rarely / only in select cases	Everyday	1-5 patients	5-10 patients	5-10 patients	1-5 therapists	1-5 therapists	1-5 therapists	At least one a month
2017-06-13 17:25:03	Male	Switzerland	No	1 to 5 Years	I have developed technology, I have used technology, I have observed technology being used	Engineer (academic or non-profit institution research)																				At least once a week	Very rarely / only in select cases	At least once a week	At least once a week	At least once a week	At least once a week	At least once a week	1-5 patients	1-5 patients	1-5 patients	1-5 therapists	1-5 therapists	1-5 therapists	Only during entry and/or discharge
2017-06-14 05:32:20	Male	Singapore	No	6 to 10 Years	I have developed technology, I have used technology, I have observed technology being used	Engineer (academic or non-profit institution research)																				At least once a week	At least once a week	Very rarely / only in select cases	Very rarely / only in select cases	Everyday	At least once a month	At least once a week	>10 patients	>10 patients	>10 patients	1-5 therapists	>10 therapists	>10 therapists	Only during entry and/or discharge
2017-06-14 16:32:05	Male	Switzerland	No	1 to 5 Years	I have developed technology	Engineer (academic or non-profit institution research)																				At least once a week	Very rarely / only in select cases	Very rarely / only in select cases	Very rarely / only in select cases	Everyday	At least once a week	At least once a week	5-10 patients	Never	5-10 patients	1-5 therapists	Never	1-5 therapists	At least once a week
2017-06-14 17:45:54	Female	Netherlands	No	1 to 5 Years	I have developed technology	Engineer (academic or non-profit institution research)																				At least once a week	At least once a week	At least once a month	Very rarely / only in select cases	At least once a week	At least once a month	At least once a week	1-5 patients	Never	1-5 patients	1-5 therapists	Never	Never	Only during entry and/or discharge
2017-06-14 19:35:28	Male	United States of America	No	1 to 5 Years	I have developed technology, I have observed technology being used	Engineer (academic or non-profit institution research)																				Very rarely / only in select cases	Very rarely / only in select cases	Very rarely / only in select cases	Never	Everyday	Never	Very rarely / only in select cases	1-5 patients	Never	Never	1-5 therapists	1-5 therapists	Never	At least one a month
2017-06-15 10:36:03	Female	Switzerland	No	1 to 5 Years	I have developed technology, I have observed technology being used	Engineer (academic or non-profit institution research)																				At least once a month	At least once a week	At least once a week	Very rarely / only in select cases	At least once a week	Very rarely / only in select cases	At least once a month	5-10 patients	5-10 patients	1-5 patients	1-5 therapists	1-5 therapists	1-5 therapists	At least one a month
2017-06-15 18:03:55	Female	United States of America	No	1 to 5 Years	I have developed technology, I have used technology, I have observed technology being used	Engineer (academic or non-profit institution research)																				At least once a month	At least once a week	Everyday	Very rarely / only in select cases	Everyday	Very rarely / only in select cases	At least once a month	1-5 patients	5-10 patients	5-10 patients	1-5 therapists	1-5 therapists	1-5 therapists	Only during entry and/or discharge
2017-06-17 12:41:29	Male	Canada	No	1 to 5 Years	I have used technology, I have observed technology being used	Engineer (academic or non-profit institution research)																				At least once a week	Everyday	Never	Everyday	Everyday	At least once a week	At least once a week	Never	Never	Never	Never	Never	Never	Very rarely / only in select cases
2017-06-19 09:52:38	Male	Switzerland	No	6 to 10 Years	I have developed technology, I have used technology	Engineer (academic or non-profit institution research)																				Everyday	At least once a week	At least once a month	At least once a week	At least once a week	Very rarely / only in select cases	Very rarely / only in select cases	>10 patients	>10 patients	5-10 patients	1-5 therapists	5-10 therapists	1-5 therapists	Very rarely / only in select cases
2017-06-19 15:57:55	Male	United States of America	No	1 to 5 Years	I have developed technology, I have observed technology being used	Engineer (academic or non-profit institution research)																				At least once a week	Very rarely / only in select cases	Very rarely / only in select cases	Never	Never	At least once a month	At least once a month	1-5 patients	>10 patients	>10 patients	1-5 therapists	1-5 therapists	1-5 therapists	Only during entry and/or discharge
2017-06-19 22:10:29	Female	Italy	No	6 to 10 Years	I have developed technology, I have used technology	Engineer (academic or non-profit institution research)																				At least once a week	At least once a month	At least once a week	Very rarely / only in select cases	Very rarely / only in select cases	At least once a month	At least once a month	>10 patients	>10 patients	>10 patients	1-5 therapists	5-10 therapists	5-10 therapists	Very rarely / only in select cases
2017-06-20 09:43:48	Male	Italy	No	> 10 Years	I have developed technology, I have used technology	Engineer (academic or non-profit institution research)																				Very rarely / only in select cases	At least once a week	Everyday	At least once a week	Everyday	Everyday	Everyday	>10 patients	>10 patients	>10 patients	5-10 therapists	>10 therapists	1-5 therapists	At least once a week
2017-06-21 12:21:26	Female	Italy	No	> 10 Years	I have developed technology, I have observed technology being used	Engineer (academic or non-profit institution research)																				At least once a week	At least once a week	At least once a week	At least once a week	At least once a week	Never	At least once a week	>10 patients	>10 patients	>10 patients	>10 therapists	>10 therapists	>10 therapists	Only during entry and/or discharge
2017-06-21 18:17:14	Male	Italy	No	> 10 Years	I have developed technology, I have used technology	Engineer (academic or non-profit institution research)																				At least once a month	At least once a week	Very rarely / only in select cases	At least once a week	At least once a week	Very rarely / only in select cases	At least once a month	1-5 patients	5-10 patients	1-5 patients	Never	1-5 therapists	Never	Only during entry and/or discharge
2017-06-21 18:20:09	Male	Italy	No	6 to 10 Years	I have developed technology, I have used technology	Engineer (academic or non-profit institution research)																				At least once a month	At least once a week	At least once a month	Very rarely / only in select cases	Everyday	Very rarely / only in select cases	At least once a month	1-5 patients	>10 patients	>10 patients	>10 therapists	>10 therapists	>10 therapists	Only during entry and/or discharge
2017-06-21 18:28:17	Female	Italy	No	1 to 5 Years	I have developed technology	Engineer (academic or non-profit institution research)																				At least once a month	Everyday	At least once a month	Everyday	Everyday	Very rarely / only in select cases	At least once a week	1-5 patients	>10 patients	>10 patients	1-5 therapists	>10 therapists	>10 therapists	At least one a month
2017-06-22 07:42:00	Male	Germany	No	6 to 10 Years	I have developed technology, I have used technology, I have observed technology being used	Engineer (academic or non-profit institution research)																				Everyday	Everyday	Never	Everyday	At least once a week	At least once a week	Very rarely / only in select cases	>10 patients	>10 patients	5-10 patients	5-10 therapists	5-10 therapists	5-10 therapists	Only during entry and/or discharge
2017-06-22 08:52:12	Male	Slovenia	No	> 10 Years	I have developed technology	Engineer (academic or non-profit institution research)																				Everyday	At least once a month	Very rarely / only in select cases	Everyday	Everyday	At least once a week	Everyday	>10 patients	>10 patients	>10 patients	1-5 therapists	5-10 therapists	5-10 therapists	Only during entry and/or discharge
2017-06-23 09:42:34	Male	Slovenia	No	> 10 Years	I have developed technology, I have observed technology being used	Engineer (academic or non-profit institution research)																				At least once a month	At least once a month	Never	At least once a month	Everyday	At least once a month	At least once a week	>10 patients	>10 patients	>10 patients	>10 therapists	>10 therapists	>10 therapists	Only during entry and/or discharge
2017-06-23 16:26:50	Male	Poland	No	6 to 10 Years	I have developed technology, I have observed technology being used	Engineer (academic or non-profit institution research)																				Very rarely / only in select cases	Never	Never	Never	Everyday	Very rarely / only in select cases	Very rarely / only in select cases	1-5 patients	Never	Never	1-5 therapists	Never	1-5 therapists	Very rarely / only in select cases
2017-06-23 18:44:04	Female	United Arab Emirates	No	< 1 Year	I have developed technology, I have observed technology being used	Engineer (academic or non-profit institution research)																				At least once a month	At least once a month	Very rarely / only in select cases	Never	Everyday	Very rarely / only in select cases	At least once a week	5-10 patients	Never	1-5 patients	5-10 therapists	Never	Never	At least once a week
2017-06-25 12:12:15	Female	United Kingdom	No	> 10 Years	I have developed technology, I have used technology, I have observed technology being used	Engineer (academic or non-profit institution research)																				At least once a month	At least once a month	Very rarely / only in select cases	Very rarely / only in select cases	At least once a month	At least once a month	At least once a month	>10 patients	Never	>10 patients	1-5 therapists	1-5 therapists	1-5 therapists	At least once a week
2017-06-26 08:28:53	Male	Switzerland	No	6 to 10 Years	I have developed technology, I have used technology, I have observed technology being used	Engineer (academic or non-profit institution research)																				At least once a week	At least once a month	Very rarely / only in select cases	At least once a month	At least once a week	Very rarely / only in select cases	At least once a month	5-10 patients	1-5 patients	5-10 patients	5-10 therapists	1-5 therapists	1-5 therapists	At least once a week
2017-06-30 00:06:46	Male	United States of America	No	> 10 Years	I have developed technology, I have observed technology being used	Engineer (academic or non-profit institution research)																				At least once a month	At least once a month	Very rarely / only in select cases	Very rarely / only in select cases	Everyday	At least once a month	At least once a week	5-10 patients	1-5 patients	5-10 patients	>10 therapists	1-5 therapists	>10 therapists	Only during entry and/or discharge
2017-06-30 21:06:12	Male	United States of America	No	6 to 10 Years	I have developed technology, I have used technology	Engineer (academic or non-profit institution research)																				At least once a week	Everyday	Never	Everyday	Everyday	Everyday	Everyday	>10 patients	>10 patients	5-10 patients	1-5 therapists	1-5 therapists	1-5 therapists	At least once a week
2017-07-10 10:33:51	Male	Australia	No	1 to 5 Years	I have developed technology	Engineer (academic or non-profit institution research)																				Everyday	At least once a month	Very rarely / only in select cases	At least once a month	Everyday	Never	Very rarely / only in select cases	1-5 patients	Never	1-5 patients	1-5 therapists	1-5 therapists	1-5 therapists	At least once a week
2017-07-10 11:03:39	Prefer not to say	Italy	No	6 to 10 Years	I have developed technology	Engineer (academic or non-profit institution research)																				Very rarely / only in select cases	At least once a month	Very rarely / only in select cases	At least once a month	Very rarely / only in select cases	At least once a month	Very rarely / only in select cases	Never	Never	1-5 patients	Never	Never	1-5 therapists	Very rarely / only in select cases
2017-07-10 12:29:15	Male	Spain	No	6 to 10 Years	I have developed technology, I have used technology, I have observed technology being used	Engineer (academic or non-profit institution research)																				At least once a week	At least once a week	At least once a week	Very rarely / only in select cases	At least once a week	At least once a month	Very rarely / only in select cases	5-10 patients	>10 patients	>10 patients	1-5 therapists	5-10 therapists	5-10 therapists	Only during entry and/or discharge
2017-07-10 13:16:57	Female	United States of America	No	1 to 5 Years	I have developed technology, I have used technology, I have observed technology being used	Engineer (academic or non-profit institution research)																				At least once a month	Very rarely / only in select cases	At least once a month	At least once a week	At least once a week	At least once a month	At least once a month	1-5 patients	>10 patients	1-5 patients	1-5 therapists	5-10 therapists	1-5 therapists	At least one a month
2017-07-10 14:16:06	Male	Netherlands	No	> 10 Years	I have developed technology	Engineer (academic or non-profit institution research)																				Everyday	At least once a week	At least once a month	At least once a month	At least once a week	Very rarely / only in select cases	At least once a week	5-10 patients	Never	>10 patients	5-10 therapists	1-5 therapists	>10 therapists	Only during entry and/or discharge
2017-07-10 15:35:46	Male	United States of America	No	6 to 10 Years	I have developed technology, I have observed technology being used	Engineer (academic or non-profit institution research)																				Everyday	Very rarely / only in select cases	Very rarely / only in select cases	Very rarely / only in select cases	Everyday	Never	Everyday	>10 patients	>10 patients	>10 patients	>10 therapists	>10 therapists	>10 therapists	Only during entry and/or discharge
2017-07-12 17:31:07	Male	United States of America	No	> 10 Years	I have developed technology, I have used technology, I have observed technology being used	Engineer (academic or non-profit institution research)																				At least once a week	At least once a week	At least once a week	At least once a month	At least once a week	At least once a month	At least once a week	>10 patients	>10 patients	>10 patients	>10 therapists	5-10 therapists	5-10 therapists	At least once a week
2017-07-12 21:20:18	Male	Netherlands	No	> 10 Years	I have developed technology	Engineer (academic or non-profit institution research)																				Everyday	At least once a week	Very rarely / only in select cases	At least once a week	Everyday	At least once a month	Everyday	>10 patients	>10 patients	>10 patients	1-5 therapists	>10 therapists	5-10 therapists	Only during entry and/or discharge
2017-07-13 16:17:38	Male	France	No	6 to 10 Years	I have developed technology, I have used technology, I have observed technology being used	Engineer (academic or non-profit institution research)																				Everyday	At least once a week	Very rarely / only in select cases	At least once a month	At least once a week	Very rarely / only in select cases	At least once a week	>10 patients	>10 patients	>10 patients	1-5 therapists	1-5 therapists	5-10 therapists	Only during entry and/or discharge
2017-08-08 22:57:56	Male	Canada	No	6 to 10 Years	I have developed technology	Engineer (academic or non-profit institution research)																				Everyday	Never	Never	Very rarely / only in select cases	Very rarely / only in select cases	Very rarely / only in select cases	Never	Never	>10 patients	1-5 patients	Never	1-5 therapists	1-5 therapists	Only during entry and/or discharge
2017-06-12 15:07:31	Female	Switzerland	No	6 to 10 Years	I have developed technology, I have observed technology being used	Engineer (medical industry)																				Everyday	Very rarely / only in select cases	Never	At least once a month	Everyday	Never	Very rarely / only in select cases	>10 patients	1-5 patients	>10 patients	5-10 therapists	1-5 therapists	>10 therapists	Only during entry and/or discharge
2017-06-12 23:59:04	Female	Switzerland	No	1 to 5 Years	I have developed technology, I have used technology, I have observed technology being used	Engineer (medical industry)																				Everyday	At least once a week	Never	Everyday	Everyday	Never	At least once a week	>10 patients	>10 patients	>10 patients	>10 therapists	1-5 therapists	>10 therapists	Only during entry and/or discharge
2017-06-13 11:08:03	Male	Austria	No	> 10 Years	I have developed technology, I have used technology, I have observed technology being used	Engineer (medical industry)																				Everyday	Everyday	Very rarely / only in select cases	Never	Never	At least once a week	At least once a week	5-10 patients	>10 patients	5-10 patients	5-10 therapists	1-5 therapists	1-5 therapists	At least one a month
2017-06-13 13:30:14	Female	Switzerland	No	6 to 10 Years	I have developed technology, I have observed technology being used	Engineer (medical industry)																				Everyday	Never	Never	Everyday	Everyday	Everyday	Never	>10 patients	Never	>10 patients	>10 therapists	Never	>10 therapists	At least once a week
2017-06-19 18:10:00	Male	United States of America	No	1 to 5 Years	I have developed technology, I have used technology, I have observed technology being used	Engineer (medical industry)																				At least once a month	At least once a week	Very rarely / only in select cases	Very rarely / only in select cases	At least once a month	At least once a week	Very rarely / only in select cases	1-5 patients	5-10 patients	5-10 patients	1-5 therapists	5-10 therapists	1-5 therapists	At least one a month
2017-06-27 15:41:14	Male	Sweden	No	1 to 5 Years	I have developed technology	Engineer (medical industry)																				Everyday	Very rarely / only in select cases	Never	Never	Everyday	Never	Everyday	1-5 patients	Never	1-5 patients	1-5 therapists	Never	1-5 therapists	Only during entry and/or discharge
2017-06-21 10:36:27	Female	India	No	1 to 5 Years	I have developed technology	Faculty
2017-06-13 10:26:39	Male	Switzerland	No	1 to 5 Years	I have developed technology, I have observed technology being used	Human movement scientist
2017-06-12 15:18:41	Male	Switzerland	No	6 to 10 Years	I have observed technology being used	Manager (medical industry)
2017-06-12 15:39:59	Male	Switzerland	No	> 10 Years	I have developed technology, I have used technology	Manager (medical industry)
2017-06-12 22:40:34	Female	Switzerland	No	6 to 10 Years	I have used technology	Manager (medical industry)
2017-06-19 19:26:20	Male	Malta	No	> 10 Years	I have observed technology being used	Manager (medical industry)
2017-06-21 12:24:52	Male	Italy	No	6 to 10 Years	I have developed technology	Manager (medical industry)
2017-06-22 15:27:49	Female	Canada	No	6 to 10 Years	I have developed technology	Manager (medical industry)
2017-06-29 21:22:16	Male	United States of America	No	6 to 10 Years	I have observed technology being used	Manager (medical industry)
2017-07-10 17:36:30	Male	Netherlands	No	> 10 Years	I have developed technology, I have used technology	Manager (medical industry)
2017-06-12 20:01:46	Female	United Kingdom	No	> 10 Years	I have used technology, I have observed technology being used	Medical doctor	Inpatient unit ("small", < 50 beds)	Very rarely / only in select cases	At least once a month	Very rarely / only in select cases	Everyday	Very rarely / only in select cases	Very rarely / only in select cases	At least once a week	3	7: Most preferred	5	4	6	2	1: Least preferred	At least one a month	Very rarely / only in select cases	Never	Never
2017-06-15 13:42:26	Male	India	No	< 1 Year	I have observed technology being used	Medical doctor	Inpatient unit ("large", > 50 beds)	Never	At least once a month	At least once a month	Never	Never	Never	Never	6	4	3	5	7: Most preferred	1: Least preferred	2	At least once a week	Very rarely / only in select cases	1 case	Never
2017-06-17 03:06:49	Female	India	No	> 10 Years	I have used technology	Medical doctor	Outpatient unit ("large", > 50 patients)	Very rarely / only in select cases	At least once a week	Everyday	Never	Never	Never	Never	3	2	5	1: Least preferred	7: Most preferred	6	4	At least once a week	At least once a week	Never	Never
2017-06-19 12:48:49	Male	Switzerland	No	6 to 10 Years	I have developed technology, I have used technology, I have observed technology being used	Medical doctor	Inpatient unit ("small", < 50 beds)	Everyday	At least once a week	At least once a week	At least once a week	Everyday	Everyday	At least once a week	4	3	1: Least preferred	6	5	2	7: Most preferred	At least once a week	At least once a week	>5 different cases	2-5 different cases
2017-06-19 14:52:53	Male	United Kingdom	No	6 to 10 Years	I have observed technology being used	Medical doctor	Inpatient unit ("small", < 50 beds)	At least once a month	At least once a week	Everyday	At least once a week	Everyday	Everyday	Everyday	5	7: Most preferred	1: Least preferred	4	6	2	3	Only during entry and/or discharge	Only during entry and/or discharge	2-5 different cases	2-5 different cases
2017-06-23 11:06:22	Male	Romania	No	> 10 Years	I have developed technology, I have used technology, I have observed technology being used	Medical doctor	Inpatient unit ("large", > 50 beds)	Very rarely / only in select cases	Everyday	Very rarely / only in select cases	Never	Very rarely / only in select cases	Everyday	At least once a week	6	4	5	3	7: Most preferred	1: Least preferred	2	Only during entry and/or discharge	Only during entry and/or discharge	>5 different cases	>5 different cases
2017-06-24 18:51:43	Female	Romania	No	> 10 Years	I have used technology	Medical doctor	Inpatient unit ("large", > 50 beds)	At least once a week	Never	At least once a month	Everyday	Everyday	At least once a week	At least once a week	5	7: Most preferred	6	1: Least preferred	3	4	2	Only during entry and/or discharge	Only during entry and/or discharge	Never	2-5 different cases
2017-06-26 14:30:20	Female	United Kingdom	No	> 10 Years	I have used technology	Medical doctor	Home care	Very rarely / only in select cases	Very rarely / only in select cases	Everyday	Very rarely / only in select cases	Very rarely / only in select cases	Very rarely / only in select cases	Very rarely / only in select cases	5	3	6	2	7: Most preferred	1: Least preferred	4	At least once a week	At least once a week	2-5 different cases	2-5 different cases
2017-06-12 15:50:18	Male	Germany	No	> 10 Years	I have used technology, I have observed technology being used, i have sold technology	movement scientist
2017-07-10 12:48:01	Male	Israel	No	> 10 Years	I have developed technology, I have used technology, I have observed technology being used	Neuroscientist																																									>10 patients	>10 patients	>10 patients
2017-06-13 05:24:11	Male	Singapore	No	> 10 Years	I have developed technology, I have used technology, I have observed technology being used, I have recovered from severe physical and brain injury using manual methods	Neuroscientist																																									>10 patients	>10 patients	>10 patients
2017-07-12 10:50:10	Female	Switzerland	No	6 to 10 Years	I have developed technology, I have observed technology being used	Neuroscientist																																									>10 patients	>10 patients	>10 patients
2017-06-20 18:48:25	Male	Switzerland	No	1 to 5 Years	I have developed technology, I have used technology, I have observed technology being used	Neuroscientist																																									>10 patients	1-5 patients	5-10 patients
2017-06-22 00:30:36	Female	United Kingdom	No	1 to 5 Years	I have used technology, I have observed technology being used	Neuroscientist																																									Never	1-5 patients	Never
2017-06-15 19:29:45	Male	Canada	No	1 to 5 Years	I have developed technology, I have used technology, I have observed technology being used	Neuroscientist																																									1-5 patients	>10 patients	1-5 patients
2017-07-10 12:58:44	Female	United Kingdom	No	1 to 5 Years	I have observed technology being used	Neuroscientist																																									Never	5-10 patients	5-10 patients
2017-06-12 18:10:04	Female	Switzerland	No	< 1 Year	I have observed technology being used	Neuroscientist																																									1-5 patients	Never	1-5 patients
2017-07-10 16:02:51	Female	Netherlands	No	> 10 Years	I have developed technology, I have used technology, I have observed technology being used	Neuroscientist																																									>10 patients	>10 patients	>10 patients
2017-06-12 22:50:39	Female	Switzerland	No	> 10 Years	I have developed technology, I have used technology, I have observed technology being used	Neuroscientist																																									>10 patients	>10 patients	>10 patients
2017-06-22 08:13:56	Male	Italy	No	6 to 10 Years	I have developed technology, I have used technology, I have observed technology being used	Neuroscientist																																									>10 patients	>10 patients	>10 patients
2017-06-14 17:51:06	Male	Switzerland	No	1 to 5 Years	I have used technology, I have observed technology being used	Neuroscientist																																									>10 patients	>10 patients	5-10 patients
2017-07-30 06:25:37	Female	Australia	No	> 10 Years	I have developed technology, I have used technology	Neuroscientist																																									>10 patients	>10 patients	>10 patients
2017-06-21 16:30:27	Female	France	No	> 10 Years	I have developed technology, I have observed technology being used	Neuroscientist																																									5-10 patients	>10 patients	5-10 patients
2017-07-10 13:50:06	Male	United Kingdom	No	> 10 Years	I have developed technology	Neuroscientist																																									>10 patients	>10 patients	1-5 patients
2017-06-12 15:57:06	Male	India	No	1 to 5 Years	I have developed technology, I have used technology, I have observed technology being used	Neuroscientist																																									>10 patients	>10 patients	>10 patients
2017-07-03 04:22:01	Male	United States of America	No	1 to 5 Years	I have developed technology, I have observed technology being used	Neuroscientist																																									>10 patients	>10 patients	>10 patients
2017-06-12 14:19:50	Female	Switzerland	No	> 10 Years	I have developed technology, I have used technology	Other (medical industry)
2017-06-12 16:50:41	Male	Switzerland	No	< 1 Year	I have no experience	Other (medical industry)
2017-06-14 16:40:18	Female	Switzerland	No	6 to 10 Years	I have developed technology	Other (medical industry)
2017-06-20 18:20:05	Male	United States of America	No	6 to 10 Years	I have used technology, I have observed technology being used	Other (medical industry)
2017-07-20 11:44:19	Female	United Kingdom	No	< 1 Year	I have observed technology being used	Other (medical industry)
2017-07-20 23:51:24	Female	United States of America	No	> 10 Years	I have developed technology, I have used technology, I have observed technology being used	Other (medical industry)
2017-06-15 14:18:02	Male	Switzerland	No	1 to 5 Years	I have developed technology, I have used technology	PhD student clinical science
2017-06-20 15:03:20	Male	Sweden	No	> 10 Years	I have developed technology, I have used technology, I have observed technology being used, Developed=prototype building and working in projects with technology	Project manager
2017-06-20 10:51:12	Male	Netherlands	No	1 to 5 Years	I have used technology	researcher
2017-06-12 20:11:09	Male	United States of America	No	> 10 Years	I have observed technology being used	Researcher PhD
2017-06-12 15:44:09	Female	Switzerland	No	1 to 5 Years	i'm selling technology	Sales representative of medical technologies
2017-06-22 05:58:07	Male	Singapore	No	> 10 Years	I have used technology, I have observed technology being used	Scientist
2017-07-11 09:48:46	Female	Netherlands	No	6 to 10 Years	I have developed technology, I have used technology, I have observed technology being used	scientist
2017-06-12 15:25:19	Male	Switzerland	No	1 to 5 Years	I have used technology, I have observed technology being used	Technical Writer
2017-06-12 21:38:36	Male	Switzerland	No	> 10 Years	I have used technology	Therapist (clinic-focused)	Inpatient unit ("small", < 50 beds)	At least once a week	At least once a week	Very rarely / only in select cases	Very rarely / only in select cases	At least once a week	At least once a week	At least once a week	6	1: Least preferred	4	2	7: Most preferred	3	5	At least once a week	At least once a week	Never	Never
2017-06-12 22:20:59	Female	Switzerland	No	6 to 10 Years	I have used technology	Therapist (clinic-focused)	Inpatient unit ("large", > 50 beds)	At least once a month	Very rarely / only in select cases	Very rarely / only in select cases	At least once a week	Very rarely / only in select cases	Everyday	Very rarely / only in select cases	4	5	3	2	7: Most preferred	1: Least preferred	6	At least one a month	Very rarely / only in select cases	2-5 different cases	2-5 different cases
2017-06-13 19:53:07	Female	United States of America	No	6 to 10 Years	I have used technology	Therapist (clinic-focused)	Inpatient unit ("small", < 50 beds)	Never	Never	Never	Very rarely / only in select cases	At least once a month	Very rarely / only in select cases	Never	3	4	6	2	7: Most preferred	1: Least preferred	5	At least once a week	At least one a month	1 case	Never
2017-06-15 00:29:05	Female	South Africa	No	> 10 Years	I have used technology, I have observed technology being used	Therapist (clinic-focused)	Inpatient unit ("small", < 50 beds)	Very rarely / only in select cases	Very rarely / only in select cases	At least once a week	Very rarely / only in select cases	Never	Very rarely / only in select cases	Never	6	4	7: Most preferred	3	5	1: Least preferred	2	At least once a week	Very rarely / only in select cases	2-5 different cases	Never
2017-06-15 09:44:48	Male	Switzerland	No	> 10 Years	I have used technology	Therapist (clinic-focused)	Outpatient unit ("small", < 50 patients)	Very rarely / only in select cases	Never	Never	At least once a month	Very rarely / only in select cases	At least once a month	At least once a week	3	5	6	2	7: Most preferred	4	1: Least preferred	At least once a week	Very rarely / only in select cases	1 case	2-5 different cases
2017-06-19 07:57:33	Female	Switzerland	No	1 to 5 Years	I have observed technology being used	Therapist (clinic-focused)	Inpatient unit ("small", < 50 beds)	Never	Very rarely / only in select cases	Never	Very rarely / only in select cases	Very rarely / only in select cases	Never	Never	7: Most preferred	4	3	2	5	6	1: Least preferred	Only during entry and/or discharge	Never	Never	1 case
2017-06-19 13:37:57	Female	Switzerland	No	6 to 10 Years	I have observed technology being used	Therapist (clinic-focused)	Inpatient unit ("small", < 50 beds)	Never	Very rarely / only in select cases	Never	At least once a month	Everyday	Never	Never	7: Most preferred	1: Least preferred	3	4	6	5	2	Only during entry and/or discharge	Never	Never	1 case
2017-06-20 00:45:11	Female	United States of America	No	> 10 Years	I have used technology, I have observed technology being used	Therapist (clinic-focused)	Hospital based large outpatient	Very rarely / only in select cases	At least once a month	At least once a month	At least once a week	Everyday	Everyday	At least once a month	5	2	3	6	7: Most preferred	1: Least preferred	4	At least once a week	At least one a month	Never	Never
2017-06-21 09:10:20	Male	Switzerland	No	> 10 Years	I have used technology	Therapist (clinic-focused)	Outpatient unit ("small", < 50 patients)	Very rarely / only in select cases	Never	Never	Never	Never	Never	Very rarely / only in select cases	7: Most preferred	1: Least preferred	4	5	6	3	2	At least once a week	Very rarely / only in select cases	1 case	Never
2017-06-21 16:42:27	Female	Italy	No	> 10 Years	I have developed technology	Therapist (clinic-focused)	Outpatient unit ("small", < 50 patients)	At least once a month	Very rarely / only in select cases	Very rarely / only in select cases	Never	Very rarely / only in select cases	Very rarely / only in select cases	Very rarely / only in select cases	5	7: Most preferred	1: Least preferred	4	6	2	3	At least one a month	Very rarely / only in select cases	>5 different cases	>5 different cases
2017-06-23 18:52:46	Female	Italy	No	> 10 Years	I have used technology	Therapist (clinic-focused)	Inpatient unit ("small", < 50 beds)	Very rarely / only in select cases	Everyday	Never	Everyday	Everyday	Very rarely / only in select cases	Everyday	5	4	1: Least preferred	3	6	2	7: Most preferred	At least once a week	At least once a week	>5 different cases	>5 different cases
2017-06-25 15:43:51	Female	United States of America	No	> 10 Years	I have used technology	Therapist (clinic-focused)	Skilled nursing facility	Never	Never	Never	At least once a month	Never	Everyday	At least once a week	7: Most preferred	6	4	5	3	2	1: Least preferred	Only during entry and/or discharge	Very rarely / only in select cases	Never	Never
2017-06-27 19:12:03	Male	Italy	No	> 10 Years	I have developed technology, I have used technology	Therapist (clinic-focused)	Inpatient unit ("small", < 50 beds)	At least once a week	At least once a week	Very rarely / only in select cases	Everyday	Everyday	At least once a week	At least once a month	7: Most preferred	5	2	3	6	1: Least preferred	4	At least once a week	At least once a week	2-5 different cases	>5 different cases
2017-06-29 17:26:39	Female	Spain	No	6 to 10 Years	I have no experience	Therapist (clinic-focused)	Outpatient unit ("small", < 50 patients)	Never	Never	Never	Never	Never	Never	Never	4	6	3	1: Least preferred	5	7: Most preferred	2	At least one a month	Very rarely / only in select cases	Never	1 case
2017-07-07 15:35:40	Female	Brazil	No	6 to 10 Years	I have used technology	Therapist (clinic-focused)	Outpatient unit ("small", < 50 patients)	At least once a month	Very rarely / only in select cases	Never	Very rarely / only in select cases	Never	Very rarely / only in select cases	At least once a week	6	5	7: Most preferred	1: Least preferred	4	2	3	At least once a week	Only during entry and/or discharge	Never	Never
2017-07-08 20:45:53	Female	Brazil	No	> 10 Years	I have used technology, I have observed technology being used	Therapist (clinic-focused)	Outpatient unit ("small", < 50 patients)	Everyday	Everyday	Everyday	At least once a week	Very rarely / only in select cases	At least once a week	At least once a month	3	4	7: Most preferred	6	2	5	1: Least preferred	At least one a month	At least once a week	>5 different cases	>5 different cases
2017-07-10 14:27:39	Female	United Kingdom	No	> 10 Years	I have observed technology being used	Therapist (clinic-focused)	childrens hospital	At least once a month	Very rarely / only in select cases	Never	At least once a week	Very rarely / only in select cases	At least once a week	At least once a week	5	1: Least preferred	6	7: Most preferred	2	3	4	At least once a week	At least once a week	>5 different cases	>5 different cases
2017-07-11 08:52:38	Female	Netherlands	No	> 10 Years	I have used technology	Therapist (clinic-focused)	Inpatient unit ("large", > 50 beds)	Everyday	Very rarely / only in select cases	Never	Everyday	At least once a week	Everyday	Everyday	7: Most preferred	6	2	3	4	1: Least preferred	5	At least one a month	At least one a month	2-5 different cases	2-5 different cases
2017-07-13 04:08:00	Female	Brazil	No	> 10 Years	I have observed technology being used	Therapist (clinic-focused)	Home care	Never	Never	Very rarely / only in select cases	Never	Never	Never	Never	5	7: Most preferred	3	4	6	1: Least preferred	2	At least one a month	Never	Never	Never
2017-07-18 18:17:35	Female	United States of America	No	6 to 10 Years	I have used technology, I have observed technology being used	Therapist (clinic-focused)	Outpatient unit ("large", > 50 patients)	At least once a week	Never	Never	Very rarely / only in select cases	At least once a week	At least once a week	Never	7: Most preferred	4	2	3	6	1: Least preferred	5	At least once a week	At least once a week	2-5 different cases	2-5 different cases
2017-06-12 15:27:39	Female	Switzerland	No	6 to 10 Years	I have used technology	therapist (industry)
2017-06-12 15:38:11	Female	Switzerland	No	> 10 Years	I have developed technology	Therapist (research-focused)	Inpatient unit ("small", < 50 beds)	Very rarely / only in select cases	Very rarely / only in select cases	Very rarely / only in select cases	Everyday	Everyday	Everyday	Very rarely / only in select cases	2	3	5	6	7: Most preferred	1: Least preferred	4	Only during entry and/or discharge	Very rarely / only in select cases	2-5 different cases	2-5 different cases
2017-06-12 18:55:00	Female	United States of America	No	> 10 Years	I have developed technology, I have used technology, I have observed technology being used	Therapist (research-focused)	University Research Lab	At least once a month	At least once a week	At least once a month	At least once a month	Everyday	At least once a month	At least once a month	4	3	1: Least preferred	5	7: Most preferred	2	6	At least one a month	At least once a week	Never	>5 different cases
2017-06-21 15:37:35	Female	Italy	No	> 10 Years	I have developed technology	Therapist (research-focused)	Inpatient unit ("large", > 50 beds)	At least once a week	Everyday	At least once a week	Everyday	Everyday	At least once a week	Everyday	3	5	4	2	7: Most preferred	1: Least preferred	6	Only during entry and/or discharge	At least one a month	>5 different cases	2-5 different cases
2017-06-21 18:11:16	Female	Romania	No	> 10 Years	I have no experience	Therapist (research-focused)	Inpatient unit ("small", < 50 beds)	Very rarely / only in select cases	Everyday	At least once a week	Never	Very rarely / only in select cases	Never	Very rarely / only in select cases	5	7: Most preferred	4	3	6	1: Least preferred	2	At least once a week	Very rarely / only in select cases	2-5 different cases	2-5 different cases
2017-06-22 12:07:40	Female	Sweden	No	> 10 Years	I have used technology	Therapist (research-focused)	Inpatient unit ("large", > 50 beds)	Very rarely / only in select cases	Very rarely / only in select cases	Never	At least once a week	Never	Never	At least once a month	6	1: Least preferred	3	5	7: Most preferred	4	2	At least once a week	Very rarely / only in select cases	>5 different cases	>5 different cases
2017-06-26 21:23:37	Female	Romania	No	> 10 Years	I have developed technology	Therapist (research-focused)	Inpatient unit ("small", < 50 beds)	At least once a month	Everyday	Never	Very rarely / only in select cases	At least once a month	At least once a week	At least once a week	2	5	3	6	7: Most preferred	1: Least preferred	4	At least once a week	Only during entry and/or discharge	1 case	2-5 different cases
2017-07-06 04:26:43	Female	Brazil	No	> 10 Years	I have used technology	Therapist (research-focused)	Outpatient unit ("large", > 50 patients)	Very rarely / only in select cases	Never	Very rarely / only in select cases	Never	Never	Very rarely / only in select cases	Very rarely / only in select cases	2	3	1: Least preferred	4	6	5	7: Most preferred	Very rarely / only in select cases	Very rarely / only in select cases	Never	Never
2017-07-07 15:43:01	Female	Brazil	No	> 10 Years	I have used technology	Therapist (research-focused)	Outpatient unit ("small", < 50 patients)	At least once a month	At least once a month	Never	Never	Never	Never	At least once a month	2	6	3	4	7: Most preferred	1: Least preferred	5	Only during entry and/or discharge	Only during entry and/or discharge	Never	Never
2017-07-10 19:58:02	Male	Netherlands	No	> 10 Years	I have used technology, I have observed technology being used	Therapist (research-focused)	Inpatient unit ("large", > 50 beds)	At least once a week	At least once a week	Very rarely / only in select cases	Everyday	At least once a month	Everyday	At least once a week	3	2	1: Least preferred	4	7: Most preferred	5	6	At least one a month	At least one a month	2-5 different cases	2-5 different cases
2017-07-11 16:34:10	Female	United States of America	No	6 to 10 Years	I have used technology, I have observed technology being used, I have contributed clinical opinions to those developing technology, I've been involved in clinical trials using new technology-aided assessment	Therapist (research-focused)	Research lab in an Acute Inpatient Rehabilitation Unit (Large)	Everyday	At least once a week	Very rarely / only in select cases	Everyday	Everyday	At least once a week	At least once a week	2	4	1: Least preferred	5	7: Most preferred	3	6	At least once a week	At least once a week	1 case	>5 different cases
2017-06-26 10:58:17	Female	Sweden	Yes																																					Inpatient unit ("small", < 50 beds)	At least once a week	Never	Maybe	Yes	No
2017-06-26 15:18:27	Female	United Kingdom	Yes																																					Outpatient unit ("large", > 50 patients)	Only during entry and/or discharge	Very rarely / only in select cases	Yes	Yes	No
2017-07-07 15:32:47	Female	Brazil	Yes																																					Acute-care unit	At least one a month	At least one a month	Yes	Yes	Yes	assessment questionaires
[truncated: 64 more columns]
